# Supplementary material for: Pattern Mixture Sensitivity Analyses via Multiple Imputations for Non‐Ignorable Dropout in Joint Modeling of Cognition and Risk of Dementia
Source: Stat Med. 2025 Mar 13;44(6):e70040. doi: 10.1002/sim.70040 (PMC11905689; doi:10.1002/sim.70040)
Supplement: Supplementary file 1 — Supplementary Information. Supplementary Information. [file SIM-44-0-s001.zip]

Archive with 41 entries (37 files):
- code/
- code/substantive_model/
- code/.DS_Store
- __MACOSX/code/._.DS_Store
- code/README.md
- __MACOSX/code/._README.md
- code/imputation/
- code/read_data.R
- __MACOSX/code/._read_data.R
- code/reports/
- code/substantive_model/.Rhistory
- code/substantive_model/fit_jm_observed.R
- __MACOSX/code/substantive_model/._fit_jm_observed.R
- code/substantive_model/.DS_Store
- __MACOSX/code/substantive_model/._.DS_Store
- code/substantive_model/fit_jm_delta_for_all.R
- __MACOSX/code/substantive_model/._fit_jm_delta_for_all.R
- code/substantive_model/fit_jm_delta_when_dropout_after_65.R
- __MACOSX/code/substantive_model/._fit_jm_delta_when_dropout_after_65.R
- code/substantive_model/fit_jm_delta_when_dropout_after_55.R
- __MACOSX/code/substantive_model/._fit_jm_delta_when_dropout_after_55.R
- code/substantive_model/fit_jm_delta_when_dropout_after_60.R
- __MACOSX/code/substantive_model/._fit_jm_delta_when_dropout_after_60.R
- code/substantive_model/fit_jm_delta_changes_with_time.R
- __MACOSX/code/substantive_model/._fit_jm_delta_changes_with_time.R
- code/imputation/fit_jm_pattern_mixture.R
- __MACOSX/code/imputation/._fit_jm_pattern_mixture.R
- code/imputation/posterior.R
- __MACOSX/code/imputation/._posterior.R
- code/reports/.Rhistory
- __MACOSX/code/reports/._.Rhistory
- code/reports/.DS_Store
- __MACOSX/code/reports/._.DS_Store
- code/reports/illustrations_imputations.R
- __MACOSX/code/reports/._illustrations_imputations.R
- code/reports/pooled_estimates.Rmd
- __MACOSX/code/reports/._pooled_estimates.Rmd
- code/reports/dynamic_predictions.R
- __MACOSX/code/reports/._dynamic_predictions.R
- code/reports/descriptives_lme.Rmd
- __MACOSX/code/reports/._descriptives_lme.Rmd
