# Supplementary material for: Pattern Mixture Sensitivity Analyses via Multiple Imputations for Non‐Ignorable Dropout in Joint Modeling of Cognition and Risk of Dementia
Source: Stat Med. 2025 Mar 13;44(6):e70040. doi: 10.1002/sim.70040 (PMC11905689; doi:10.1002/sim.70040)
Supplement: Supplementary file 1 — Supplementary Information. Supplementary Information. [file SIM-44-0-s001.zip › code/README.md]

read_data.R reads and preprocesses the Betula data


Folder "imputation" contains 
	fit_jm_pattern_mixture.R  with the code to fit the imputation model to data from dat.Rdata  (data not supplied).
	posterior. R with the code to calculate the posterior for  the missing longitudinal observations in dat.Rdata from the imputation models and save the predicted values in dat_long_with_posterior.Rdata
	
Folder "reports" contains R-files to construct figures and tables in the paper. 
	descriptives_lme.Rmd -  the code for  descriptives and fits models for longitudinal data.
	dynamic_predictions.R - provides the code for the figures with dynamic predictions.
	illustrations_imputations.R - the code for the figures to describe imputed values.
	pooled_estimates.Rmd  - the code to analyse substantive models  after multiple imputations.
	
	
Folder "substantive_model" contains 
	fit_jm_observed.R - the code to fit the substantive model to the observed data.
	fit_jm_parameters.R initialises the values of the parameters to fit the substantive model. 
	seeds.rtf provides the seeds used to fit the substantive models parametrised by the sensitivity parameter delta.
	fit_jm_delta_when_dropout_after_60.R - the code for multiple imputations: impute missing longitudinal observations  and fit the substantive model to the completed data sets using 60 y.o. as the cutoff
	fit_jm_delta_when_dropout_after_55.R - the code for multiple imputations: impute missing longitudinal observations  and fit the substantive model to the completed data sets using 55 y.o. as the cutoff
	fit_jm_delta_when_dropout_after_65.R - the code for multiple imputations: impute missing longitudinal observations  and fit the substantive model to the completed data sets using 65 y.o. as the cutoff
	fit_jm_delta_changes_with_time.R -  the code for multiple imputations: impute missing longitudinal observations under changing delta  and fit the substantive model to the completed data sets.
	
