# Supplementary material for: Pattern Mixture Sensitivity Analyses via Multiple Imputations for Non‐Ignorable Dropout in Joint Modeling of Cognition and Risk of Dementia
Source: Stat Med. 2025 Mar 13;44(6):e70040. doi: 10.1002/sim.70040 (PMC11905689; doi:10.1002/sim.70040)
Supplement: Supplementary file 1 — Supplementary Information. Supplementary Information. [file SIM-44-0-s001.zip › code/reports/descriptives_lme.Rmd]

---
title: "Descriptives and LME"
output: pdf_document
date: "2023-04-28"
---

```{r setup, results = "hide", messages = F, echo = F, include=FALSE}
knitr::opts_chunk$set(echo = TRUE)
library(tidyverse)
library(xtable)
library(janitor)
library(splines)
library(MuMIn)
```

# Read data
```{r read data, echo=F, warning = F}
source("../read_data.r")
# scale age, EM, education and delete rows with missing education,
# select variables from longitudinal data
# dat_long_lme <- dat_long_with_missing%>%
# filter(!is.na(EM))%>%
# filter(age < age_dementia | is.na(age_dementia))%>% # do not use EM observations after dementia onset
# filter(age < age_death | is.na(age_death))%>% # do not use EM observations after death
# # filter(!is.na(educ_imp))%>% # use only the rows with available education
# mutate(
#   across(c("age", "age_enrol", "age_dropout"), ~(.x-20)/100,  .names = "{.col}_sc20"),
#   across(c("EM", "educ_imp"), ~ scale(.x)[,1],  .names = "{.col}_sc1"),
#   mean_age_sc20 = mean(age_sc20),
#   t = age_sc20 - mean_age_sc20,
#   cohort_sc = (cohort - 1937)/100)%>%
# dplyr::select(c( id, sample,t, age, age_cohort_T, sex, educ_imp,  ind_enrol, cohort_sc,
#                  age_enrol, age_dropout, MMSE,  EM, EM_sc,
#                  educ_imp_sc, age_sc20, age_enrol_sc20, age_dropout_sc20, mean_age_sc20,
#                 missing_data_pattern, date_birth))%>%
# arrange(id) # sort by id
```

# Descriptives

## Table 1
```{r, eval = F, include = F}
print(
  xtable(
    dat_long_with_missing %>%
      filter(!is.na(EM)) %>%
      group_by(sample, test_wave) %>%
      summarise(n = n()) %>%
      ungroup() %>%
      pivot_wider(names_from = test_wave, values_from = n),
    digits = 0
  ),
  include.rownames = FALSE
)
```

This is compatible with  Table 1 in Nyberg et al., 2020
```{r}
dat_everything %>%
  filter(!is.na(mt_testdate_month)) %>%
  group_by(`Participant::sample`, test_wave) %>%
  summarise(n = n()) %>%
  ungroup() %>%
  pivot_wider(names_from = test_wave, values_from = n)
```

## Table B1
```{r number of participants per missing data pattern}
print(xtable(
  dat_surv_everything %>%
    group_by(missing_data_pattern, sample, waves_obs, waves_obs_before_dementia) %>%
    summarise(n()) %>%
    adorn_totals() %>%
    mutate(
      sample = paste0("S", sample, sep = "")
    ),
  digits = 0
), include.rownames = FALSE)
```

```{r interim missing}
d <- dat_surv_everything %>%
  filter(!(sample == 1 & waves_obs %in% c(123456, 12345, 1234, 123, 12, 1))) %>%
  filter(!(sample == 2 & waves_obs %in% c(23, 2, 235))) %>%
  filter(!(sample == 3 & waves_obs %in% c(23456, 2345, 234, 23, 2))) %>%
  filter(!(sample == 4 | sample == 5)) %>%
  filter(!(sample == 6 & waves_obs %in% c(56, 5)))


d %>%
  group_by(sample, waves_obs) %>%
  summarise(n()) %>%
  adorn_totals()
```
```{r}
pdf(
  file = "Gorbach_Figure_B1.pdf", # The directory you want to save the file in
  width = 6, # The width of the plot in inches
  height = 3
)
dat_long%>%
  left_join(dat_surv%>%dplyr::select(id, age_enrol, age_last_obs))%>%
  filter(is.na(EM))%>%
  group_by(age_last_obs, id)%>%
  summarise(n_missing = n())%>%
  ungroup()%>%
  ggplot()+
  geom_histogram(aes(x = age_last_obs))+
  facet_grid(n_missing~., scales = "free_y")+
  theme_classic() + 
  ylab("Count") + xlab("Age at the last memory observation, years")
dev.off()

```

## Table B2
```{r number of participants per missing data pattern and sample}
print(xtable(dat_surv_everything %>%
  group_by(sample, missing_data_pattern) %>%
  mutate(
    sample = paste0("S", sample, sep = "")
  ) %>%
  summarise(n()) %>%
  adorn_totals()), include.rownames = FALSE)
```

## Table 2
```{r descriptives per pattern}
summary_by_missing_data_pattern <-
  dat_surv_everything %>%
  group_by(missing_data_pattern) %>%
  summarise(
    n = n(),
    prop_male = paste0(sum(sex), " (", round(mean(sex) * 100, digits = 0), ")"),
    proc_demented = paste0(sum(status), " (", round(mean(status) * 100, digits = 0), ")"),
    proc_dead = paste0(sum(!is.na(age_death)), " (", round(mean(!is.na(age_death)) * 100, digits = 0), ")"),
    mean_educ = mean(educ_imp[!is.na(educ_imp)]),
    mean_age_enrol = mean(age_enrol),
    mean_age_dementia = mean(age_dementia[!is.na(age_dementia) == 1]),
    mean_age_censor = mean(age_event[!is.na(age_dementia) == 0])
  ) %>%
  ungroup()

summary_total <- dat_surv_everything %>%
  summarise(
    n = n(),
    prop_male = paste0(sum(sex), " (", round(mean(sex) * 100, digits = 0), ")"),
    proc_demented = paste0(sum(status), " (", round(mean(status) * 100, digits = 0), ")"),
    proc_dead = paste0(sum(!is.na(age_death)), " (", round(mean(!is.na(age_death)) * 100, digits = 0), ")"),
    mean_educ = mean(educ_imp[!is.na(educ_imp)]),
    mean_age_enrol = mean(age_enrol),
    mean_age_dementia = mean(age_dementia[!is.na(age_dementia) == 1]),
    mean_age_censor = mean(age_event[!is.na(age_dementia) == 0])
  )

print(
  xtable(
    rbind(
      summary_by_missing_data_pattern,
      cbind(missing_data_pattern = "total", summary_total)
    ),
    digits = c(0, 0, 0, 0, 0, 1, 1, 0, 1, 1)
  ),
  include.rownames = FALSE
)

rm(summary_by_missing_data_pattern, summary_total)
```

```{r, reasons for censoring}
summary_by_missing_data_pattern <-
  dat_surv %>%
  group_by(missing_data_pattern) %>%
  summarise(
    n = n(),
    n_demented = paste0(sum(status), " (", round(mean(status) * 100, digits = 0), ")"),
    n_censored = sum(status == F),
    n_censored_dem_eval = paste0(
      sum(age_censor == age_dementia_eval, na.rm = T),
      " (", round(sum(age_censor == age_dementia_eval, na.rm = T) / n * 100, digits = 0), ")"
    ),
    n_censored_death = paste0(
      sum(age_censor == age_death, na.rm = T),
      " (", round(sum(age_censor == age_death, na.rm = T) / n * 100, digits = 0), ")"
    ),
    n_censored_last_obs = paste0(
      sum(age_censor == age_last_obs + 0.003, na.rm = T),
      " (", round(sum(age_censor == age_last_obs + 0.003, na.rm = T) / n * 100, digits = 0), ")"
    )
  ) %>%
  ungroup()
```

```{r figure mean memory per pattern}
Figure_mean_EM_per_pattern <- dat_long %>%
  filter(!is.na(EM)) %>%
  group_by(age_cohort_T, missing_data_pattern) %>%
  summarise(
    mean_age_cohort = mean(age_cohort_T),
    mean_memory = mean(EM)
  ) %>%
  ungroup() %>%
  ggplot(aes(
    x = mean_age_cohort, y = mean_memory, group = missing_data_pattern,
    shape = missing_data_pattern, linetype = missing_data_pattern
  )) +
  geom_point() +
  geom_line(aes(linetype = missing_data_pattern)) +
  scale_shape_manual(values = c(1, 0, 4, 5, 2, 6, 8), name = "Missing data pattern, d = ") +
  scale_linetype_manual(
    values = c("solid", "longdash", "twodash", "dotdash", "dotted", "dotted"),
    name = "Missing data pattern, d = "
  ) +
  xlab("Age at memory assessment, years") +
  ylab("Mean observed memory") +
  theme_classic()
Figure_mean_EM_per_pattern
pdf(
  file = "Gorbach_Figure_1.pdf", # The directory you want to save the file in
  width = 6, # The width of the plot in inches
  height = 3
)
Figure_mean_EM_per_pattern
dev.off()

# a <- dat_long %>%
#   filter(is.na(EM))%>%
#   left_join(dat_surv%>%dplyr::select(id, age_enrol, age_last_obs))%>%
#   group_by(id)%>%
#   summarise(
#     n_missing = n())%>%
#   ungroup()
# b <- dat_long%>%
#   filter(!is.na(EM)) %>%
#   left_join(a)%>%
#   mutate(n_missing = ifelse(is.na(n_missing), 0, n_missing),
#          n_missing = factor(n_missing))%>%
#   group_by(age_cohort_T, n_missing) %>%
#   summarise(
#     mean_age_cohort = mean(age_cohort_T),
#     mean_memory = mean(EM)
#   ) %>%
#   ungroup() %>%
#   ggplot(aes(
#     x = mean_age_cohort, y = mean_memory, group = n_missing,
#     shape = n_missing, linetype = n_missing
#   )) +
#   geom_point() +
#   geom_line(aes(linetype = n_missing)) +
#   xlab("Age at memory assessment, years") +
#   ylab("Mean observed memory") +
#   theme_classic()


```

\newpage

# LME model

```{r lme models fit}
dat_long <- dat_long %>%
  mutate(t = age - mean_age)%>%
  filter(!is.na(EM))
lme_fit_1 <- nlme::lme(
  EM ~ t +
    sex + educ_imp + ind_enrol + I(ind_enrol * age) + cohort,
  random = ~ t | id, data = dat_long, method = "ML"
)

lme_fit_2 <- nlme::lme(
  EM ~ poly(t, 2, raw = TRUE) +
    sex + educ_imp + ind_enrol + I(ind_enrol * age) + cohort,
  random = ~ t | id, data = dat_long, method = "ML"
)

lme_fit_3 <- nlme::lme(
  EM ~ poly(t, 3, raw = TRUE) +
    sex + educ_imp + ind_enrol + I(ind_enrol * age) + cohort,
  random = ~ t | id, data = dat_long, method = "ML"
)

lme_fit_4 <- nlme::lme(
  EM ~ poly(t, 4, raw = TRUE) +
    sex + educ_imp + ind_enrol + I(ind_enrol * age) + cohort,
  random = ~ t | id, data = dat_long, method = "ML"
)

lme_fit_5 <- nlme::lme(
  EM ~ poly(t, 5, raw = TRUE) +
    sex + educ_imp + ind_enrol + I(ind_enrol * age) + cohort,
  random = ~ t | id, data = dat_long, method = "ML"
)

lme_fit_ns2 <- nlme::lme(
  EM ~ ns(t, df = 2) +
    sex + educ_imp + ind_enrol + I(ind_enrol * age) + cohort,
  random = ~ t | id, data = dat_long, method = "ML"
)

lme_fit_ns3 <- nlme::lme(
  EM ~ ns(t, df = 3) +
    sex + educ_imp + ind_enrol + I(ind_enrol * age) + cohort,
  random = ~ t | id, data = dat_long, method = "ML"
)


lme_fit_ns4 <- nlme::lme(
  EM ~ ns(t, df = 4) +
    sex + educ_imp + ind_enrol + I(ind_enrol * age) + cohort,
  random = ~ t | id, data = dat_long, method = "ML"
)

lme_fit_ns5 <- nlme::lme(
  EM ~ ns(t, df = 5) +
    sex + educ_imp + ind_enrol + I(ind_enrol * age) + cohort,
  random = ~ t | id, data = dat_long, method = "ML"
)
lme_fit_ns6 <- nlme::lme(
  EM ~ ns(t, df = 6) +
    sex + educ_imp + ind_enrol + I(ind_enrol * age) + cohort,
  random = ~ t | id, data = dat_long, method = "ML"
)
```

```{r anova}
anova(
  lme_fit_1, lme_fit_2, lme_fit_3, lme_fit_4, lme_fit_5,
  lme_fit_ns2, lme_fit_ns3, lme_fit_ns4, lme_fit_ns5, lme_fit_ns6
)

print(
  xtable(
    anova(
      lme_fit_1, lme_fit_2, lme_fit_3, lme_fit_4, lme_fit_5,
      lme_fit_ns2, lme_fit_ns3, lme_fit_ns4, lme_fit_ns5, lme_fit_ns6
    ),
    include.rownames = FALSE
  )
)
```

```{r figure }
# t <- seq(-0.4, 0.4, by = 0.01)
# new_data <- data.frame(t,
#   educ_imp_sc = mean(dat_surv$educ_imp_sc, na.rm = T),
#   sex = 0,
#   ind_enrol = 0,
#   cohort_sc = 0
# )
# library(nlme)
# predict_lme_fit3 <- predict(lme_fit_3, newdata = new_data, level = 0, se.fit = T)
# predict_lme_fitns3 <- predict(lme_fit_ns3, newdata = new_data, level = 0, se.fit = T)
# 
# pdf(
#   file = "aaFigure_mean_predictions.pdf", # The directory you want to save the file in
#   width = 5,
#   height = 3
# ) # The width of the plot in inches)
# ggplot() +
#   geom_point(aes(x = (age_sc20) * 100 + 20, y = EM_sc, group = id), dat_long, size = 0.1, col = "grey") +
#   geom_line(aes(x = (age_sc20) * 100 + 20, y = EM_sc, group = id), dat_long, linewidth = 0.1, col = "grey") +
#   geom_line(aes(x = (t + 0.4214415) * 100 + 20, y = predict_lme_fit3$fit, group = 1), colour = "#FFC20A", linewidth = 0.5) +
#   geom_line(aes(x = (t + 0.4214415) * 100 + 20, y = predict_lme_fitns3$fit, group = 1), colour = "#0C7BDC", linewidth = 0.5) +
#   geom_ribbon(aes(
#     x = (t + 0.4214415) * 100 + 20,
#     ymin = predict_lme_fit3$fit - qnorm(0.975) * predict_lme_fit3$se.fit,
#     ymax = predict_lme_fit3$fit + qnorm(0.975) * predict_lme_fit3$se.fit
#   ), fill = "#FFC20A", alpha = 0.4) +
#   geom_ribbon(aes(
#     x = (t + 0.4214415) * 100 + 20,
#     ymin = predict_lme_fitns3$fit - qnorm(0.975) * predict_lme_fitns3$se.fit,
#     ymax = predict_lme_fitns3$fit + qnorm(0.975) * predict_lme_fitns3$se.fit
#   ), fill = "#0C7BDC", alpha = 0.4) +
#   theme_classic() +
#   ylab("EM score scaled") +
#   xlab("Age") +
#   theme(
#     legend.title = element_text(size = 20),
#     legend.text = element_text(size = 14)
#   )
# dev.off()
# 
# pdf(
#   file = "Figure_difference_lme.pdf", # The directory you want to save the file in
#   width = 5,
#   height = 3
# )
# dat_long_lme <- dat_long %>%
#   mutate(
#     predict_lme_3 = predict(lme_fit_3),
#     predict_lme_ns3 = predict(lme_fit_ns3),
#   )
# 
# ggplot() +
#   geom_point(aes(x = predict_lme_ns3, y = predict_lme_ns3 - predict_lme_3), dat_long_lme, size = 1, col = "grey") +
#   theme_classic() +
#   xlab("Prediction using lme_fit_ns3") +
#   ylab("Difference") + # Prediction lme_fit_3 - prediction lme_fit_ns3
#   theme(
#     legend.title = element_text(size = 20),
#     legend.text = element_text(size = 14)
#   )
# dev.off()
```

```{r}
#summary(lme_fit_3)
```
